# Supplementary material for: Serum and Soleus Metabolomics Signature of Klf10 Knockout Mice to Identify Potential Biomarkers
Source: Metabolites. 2022 Jun 17;12(6):556. doi: 10.3390/metabo12060556 (PMC9231117; doi:10.3390/metabo12060556)
Supplement: Supplementary file 1 [file metabolites-12-00556-s001.zip]

Archive with 1 entries (1 files):
- metabolites-1764790-supplementary.pdf
